# Supplementary material for: Role of Repeat Tract Structure and the rs7158733 SNP in Spinocerebellar Ataxia 3
Source: Int J Mol Sci. 2025 Oct 10;26(20):9836. doi: 10.3390/ijms26209836 (PMC12563690; doi:10.3390/ijms26209836)
Supplement: Supplementary file 1 [file ijms-26-09836-s001.zip]

Archive with 1 entries (1 files):
- ijms-3844017-supplementary.pdf
